# Supplementary material for: Histone variant H3F3A promotes lung cancer cell migration through intronic regulation
Source: Nat Commun. 2016 Oct 3;7:12914. doi: 10.1038/ncomms12914 (PMC5477500; doi:10.1038/ncomms12914)
Supplement: Supplementary Data 1 — DEGs which show positively correlated expression pattern with H3F3A [file ncomms12914-s2.xls]

## Sheet: 1_DEG_positive
Probe_Set_ID	Gene Symbol	A549_Control	A549_H3F3A	A549_shControl	A549_shH3F3A	FoldChange_A549_H3F3A_over	FoldChange_A549_shH3F3A
16722215	RASSF10	8.03413	8.74502	8.33526	7.28954	0.710886	-1.04572
16793999	PLEK2	9.07927	9.77902	9.4708	8.22247	0.699746	-1.24832
17000235	SPOCK1	7.47432	7.8226	7.52168	5.9985	0.348279	-1.52317
17023646	CTGF	10.0877	11.1123	10.3803	9.84101	1.02455	-0.539257
16985844	PMCHL2	3.69016	4.12237	4.89307	3.63693	0.432213	-1.25614
17051553	CPA4	7.49315	8.75123	7.50772	6.7332	1.25807	-0.774513
16667530	PALMD	6.60424	7.19941	7.03768	5.35321	0.595173	-1.68447
16684310	LAPTM5	6.01154	7.12636	6.27476	5.98101	1.11482	-0.29375
16691314	TSPAN2	5.60797	6.0363	5.51408	4.47298	0.428328	-1.0411
16932753	LOC100132705	4.77873	5.36064	5.68958	4.66592	0.581914	-1.02365
16815355	IL32	6.35747	7.37293	6.67749	6.31524	1.01546	-0.36225
16788725	MIR329-1	5.43211	6.57153	6.12632	5.4719	1.13942	-0.654417
16811085	ITGA11	6.37145	6.41704	7.12076	5.85894	0.045589	-1.26182
16863419	IGFL1	5.79677	6.88168	7.19989	5.82522	1.08492	-1.37467
16839692	OR1E2	4.66964	5.94473	5.43741	5.12326	1.27509	-0.31415
17058083	LOC643955	4.10596	5.35482	3.98648	3.52642	1.24886	-0.460059
17093031	MOB3B	7.7412	7.91588	8.32953	7.26851	0.17468	-1.06102
16819233	MT1A	7.84683	9.2418	7.5804	6.64936	1.39497	-0.931036
16960567	GPR87	4.80974	6.10565	5.40107	4.319	1.29592	-1.08207
17002194	ADAM19	7.29826	8.1247	7.5296	6.51373	0.826433	-1.01587
16855600	CCBE1	7.35715	8.72819	7.39388	6.37968	1.37104	-1.0142
16914478	EYA2	7.46593	7.56822	8.08271	7.06583	0.10229	-1.01688
17075553	STC1	8.84775	9.92285	9.08226	8.36274	1.07509	-0.719518
16952769	CDCP1	8.73342	9.75366	8.87618	8.62285	1.02024	-0.253336
16990862	ABLIM3	6.75779	7.83931	6.75485	6.14433	1.08152	-0.610514
16693335	LCE3D	5.54947	7.10195	6.01792	4.21942	1.55248	-1.7985
16698949	KCNH1	7.18452	7.98312	7.08116	6.03096	0.798598	-1.0502
17077004	SNAI2	7.6992	9.12237	7.89513	6.70577	1.42317	-1.18935
16698784	MIR29B2	2.55735	3.56157	2.90095	2.31735	1.00422	-0.583597
16874198	CGB8	7.92413	9.41472	8.42122	7.54183	1.49059	-0.87939
16798951	GREM1	8.68437	9.96831	9.2818	7.55678	1.28394	-1.72502
17101775	GRPR	4.65299	6.02142	4.85341	4.6034	1.36843	-0.25001
16674845	LAMC2	8.2806	9.33972	8.6845	8.30419	1.05912	-0.380313
16968314	PRDM8	5.1367	6.1767	5.34311	5.0597	1.04	-0.28341
17097661	TNC	6.51124	8.02078	6.4225	6.00712	1.50954	-0.415379
16801028	RN5S395	4.44109	6.02939	5.49022	5.3731	1.5883	-0.117127
16892446	INPP5D	5.51462	6.89361	5.9841	5.4886	1.37899	-0.495494
16776961	LOC100506394	4.25186	5.30079	4.48885	4.27634	1.04893	-0.212506
17107765	GPR50	5.597	6.79087	5.90761	5.62327	1.19387	-0.284349
16874693	KLK6	5.73651	6.78928	5.76995	5.63853	1.05277	-0.131419
16703603	LYZL1	3.10151	4.18992	3.70726	3.4873	1.08841	-0.219962
16734886	OR51B5	3.95034	5.09401	4.00972	3.8031	1.14367	-0.206624
16773662	ALOX5AP	6.10126	8.44093	6.44692	5.93985	2.33967	-0.507068
16880667	MIR4433	2.50095	3.52416	2.7787	2.76087	1.02321	-0.017835
17045078	BMPER	6.49637	7.76797	6.72942	6.38081	1.27161	-0.348613
17019056	TREM1	4.51153	5.74372	4.67418	4.34035	1.23219	-0.333837
16747072	NDUFA9	4.17012	5.27686	5.16105	4.36254	1.10673	-0.798509
16852871	SERPINB2	4.88072	6.5559	4.93195	4.44638	1.67518	-0.485563
16860992	CD22	5.40936	6.88431	5.57649	5.21435	1.47495	-0.362144
17103909	SSX2	4.03847	5.40043	4.36174	4.25181	1.36196	-0.10994
17111102	SSX2	4.03847	5.40043	4.36174	4.25181	1.36196	-0.10994
16898567	GKN2	5.18249	6.39329	4.98109	4.3388	1.21081	-0.642294
16788578	SNORD113-4	5.54127	6.6653	5.16894	4.94532	1.12403	-0.223627
17077525	CA8	8.2098	9.25543	8.10522	7.99544	1.04564	-0.10978
16902933	LYPD1	7.20572	8.12573	7.6664	6.64292	0.920012	-1.02347
17075529	ENTPD4	6.47008	7.54864	6.40079	5.99305	1.07856	-0.407746
17103263	SSX1	4.5918	8.15763	4.88802	4.44929	3.56583	-0.438732
16788576	SNORD113-3	3.62242	5.21391	3.71606	3.56352	1.59149	-0.152549
16820849	CALB2	8.71674	9.82451	8.71205	8.5378	1.10777	-0.174249
16875242	VSTM1	4.49278	5.61148	5.0112	4.87298	1.11871	-0.138218
17110071	SRPX	7.49697	8.82556	7.23269	6.70897	1.32859	-0.523719
17069173	T1560	3.90022	5.27871	3.90761	3.87199	1.37849	-0.035618
17061156	FBXL13	5.12447	6.12491	4.95049	4.78708	1.00043	-0.16341
16889268	AOX1	4.73134	5.8667	4.66419	4.10545	1.13536	-0.558742
17114713	SPANXC	4.12559	6.78778	4.03556	3.78139	2.66219	-0.254172
16920671	PMEPA1	9.41667	9.7161	9.63083	8.54557	0.299431	-1.08526
16901622	MIR4267	5.85638	6.11966	6.61655	5.46954	0.263279	-1.14701
16787135	FLRT2	5.80562	5.86456	6.28084	5.04252	0.058936	-1.23832
17077191	LOC100507516	4.53649	4.53779	5.01803	3.957	0.001299	-1.06103
16761521	TAS2R46	3.92339	4.43145	4.53822	3.18013	0.508065	-1.35809
17090957	COL5A1	7.09786	7.2923	7.54445	5.9734	0.194437	-1.57105
16798553	MIR4509-1	4.30447	5.08959	4.98323	3.82318	0.785118	-1.16006
16805940	MIR4509-1	4.30447	5.08959	4.98323	3.82318	0.785118	-1.16006
16806388	MIR4509-1	4.30447	5.08959	4.98323	3.82318	0.785118	-1.16006
16668997	OLFML3	7.073	7.11104	7.79297	6.30439	0.038039	-1.48858
17077502	TOX	6.15576	6.25381	6.62439	5.57926	0.098053	-1.04513
16788669	SNORD114-17	5.46759	6.31252	5.92965	4.72923	0.844929	-1.20042
17000724	HBEGF	6.58066	7.65602	6.6859	6.62079	1.07536	-0.065108
16991582	NIPAL4	8.21311	8.72458	8.33833	7.09171	0.511473	-1.24662
17118048	LOC100133299	4.91855	5.53949	5.51218	4.41501	0.620937	-1.09716
16671065	LCE1F	4.52381	5.53555	4.94186	4.73567	1.01174	-0.206189
16797527	IGHV3-38	3.98048	4.98942	4.71124	4.6736	1.00894	-0.037643
16887898	H3F3A	11.6049	12.0394	11.3729	9.78343	0.43453	-1.58948
17112560	NAP1L3	4.80787	5.87321	4.96242	4.80077	1.06534	-0.161648
16901974	IL1A	6.73804	8.41779	6.58472	6.41868	1.67974	-0.166032
16740630	FOSL1	9.48941	10.757	9.57276	9.55941	1.26763	-0.013346
16672214	PEAR1	6.20204	7.26977	6.57964	6.24674	1.06773	-0.332906
16844572	KRTAP1-1	5.15151	6.44434	5.13796	5.1283	1.29283	-0.009658
16990312	PCDHB13	4.36297	5.39054	4.96793	4.85817	1.02757	-0.109763
16901986	IL1B	4.29419	5.36224	4.12345	3.95944	1.06805	-0.16401
16891261	DES	5.64312	6.67742	6.15771	6.0199	1.0343	-0.137805
16858538	ZNF440	3.28756	4.32985	4.03033	3.9378	1.04229	-0.09253
16962911	LRRC15	4.9294	6.08306	5.34615	5.19048	1.15366	-0.155668
17062702	RNU7-54P	2.98448	4.20834	3.91999	3.80812	1.22386	-0.111866
16676547	CTSE	5.18989	6.23904	5.32864	5.19951	1.04914	-0.129136
16743721	MMP1	4.19285	5.48293	4.74735	4.3583	1.29008	-0.389042
16673958	LOC730159	2.73635	4.19231	3.17503	2.90764	1.45596	-0.26739
16914395	MMP9	6.07083	7.41453	6.33199	6.21913	1.3437	-0.112862
16724061	CD82	5.81715	7.37859	6.25848	6.01513	1.56145	-0.24335
16761843	ARHGDIB	5.5327	7.5923	5.55886	5.41629	2.0596	-0.142577
16675227	ERVMER61-1	4.81404	6.41655	4.9392	4.90734	1.60251	-0.031859
16947357	PTX3	4.8864	7.71824	5.3761	5.13083	2.83185	-0.245279
16695769	SH2D1B	3.60441	4.69802	3.97987	3.96818	1.09361	-0.011686
16937579	IRAK2	8.96041	10.1216	9.13406	8.88961	1.16115	-0.244448
16952782	TMEM158	7.90754	9.3995	8.07973	7.88802	1.49196	-0.191718
16743764	MMP13	3.58371	4.84414	3.68399	3.58457	1.26044	-0.099426
17073220	LY6K	5.57019	6.66353	5.70476	5.58453	1.09334	-0.120228
16681288	TNFRSF9	6.77328	7.98499	6.72999	6.44011	1.21171	-0.289884
17113448	IL13RA2	2.72835	3.90611	3.23611	3.07657	1.17777	-0.159541
16996415	ACTBL2	4.23479	7.74448	5.04226	4.15045	3.50969	-0.891807
17013195	RN5S221	3.42738	3.79745	4.01066	2.65144	0.370074	-1.35922
17119472	RN5S221	3.42738	3.79745	4.01066	2.65144	0.370074	-1.35922
