# Supplementary material for: Histone variant H3F3A promotes lung cancer cell migration through intronic regulation
Source: Nat Commun. 2016 Oct 3;7:12914. doi: 10.1038/ncomms12914 (PMC5477500; doi:10.1038/ncomms12914)
Supplement: Supplementary Data 2 — DEGs which show negatively correlated expression pattern with H3F3A [file ncomms12914-s3.xls]

## Sheet: 2_DEG_negative
Probe_Set_ID	Gene Symbol	A549_Control	A549_H3F3A	A549_shControl	A549_shH3F3A	FoldChange_A549_H3F3A_over	FoldChange_A549_shH3F3A
16675398	CFH	8.42267	6.79764	8.77024	8.85103	-1.62503	0.080786
16781573	ANG	8.22322	7.11932	8.30213	8.55535	-1.1039	0.253221
16904514	SCN3A	5.68728	4.2997	6.58494	6.61331	-1.38758	0.028366
17018408	SPDEF	8.49276	7.20068	8.62461	8.91749	-1.29208	0.29288
16983000	RN5S176	4.2225	3.15382	3.2675	3.42761	-1.06868	0.160109
16903897	NR4A2	7.95909	6.93841	7.9637	8.56547	-1.02068	0.601769
17020520	LGSN	8.12483	6.83455	7.85773	8.15598	-1.29028	0.298248
16920475	BCAS1	7.3105	6.1132	7.32492	7.4062	-1.1973	0.081271
16971643	FGB	9.72909	7.83231	9.96456	10.5747	-1.89678	0.61011
16697400	FAM5C	7.56758	5.43855	7.96823	8.21205	-2.12903	0.24382
16980836	FGA	9.49094	7.76312	9.50059	10.2035	-1.72782	0.702927
16775546	SCEL	5.99145	4.94653	6.3345	6.38753	-1.04492	0.053035
16887171	B3GALT1	5.08309	4.05254	4.79941	4.86433	-1.03055	0.064917
16906285	CALCRL	7.20396	5.63013	7.46195	7.9451	-1.57383	0.483149
16981054	FSTL5	6.89106	5.68467	6.74038	7.17622	-1.20639	0.435842
17050350	LRRN3	6.36372	5.19196	6.43293	6.66262	-1.17176	0.229683
16754895	NTS	10.2798	8.13525	10.8195	11.1379	-2.14457	0.31836
16763968	SNORA2B	4.7773	3.71259	4.54882	4.92648	-1.06471	0.377667
16789897	RN5S381	3.83843	3.53435	3.14249	4.36442	-0.304079	1.22193
16879863	EPCAM	8.35985	7.14975	9.15276	9.34753	-1.2101	0.194774
16745651	OR8B8	4.52712	3.42949	4.10957	4.2869	-1.09763	0.177335
16947715	SERPINI1	5.99876	4.55626	5.60948	6.21212	-1.4425	0.602644
16760868	SLC2A3	7.04286	5.99998	7.35771	7.37808	-1.04289	0.020379
17055501	AGR2	8.13401	6.86151	8.08816	8.42454	-1.2725	0.336376
16921627	LINC00478	5.55013	4.51782	5.37887	5.60562	-1.03231	0.226747
17075060	MIR548V	6.67862	5.34387	6.56505	6.63858	-1.33475	0.073529
17047560	UPK3B	9.45063	8.41641	9.77374	9.80353	-1.03422	0.029792
16862563	CEACAM6	11.6494	9.98344	12.1914	12.4705	-1.66594	0.27916
16863820	SULT2B1	9.43772	8.38101	9.4927	9.53076	-1.05671	0.03806
16909239	TM4SF20	8.42965	6.2002	8.87887	8.97661	-2.22944	0.097735
17075062	FGL1	6.24853	4.47623	6.26415	6.34771	-1.7723	0.083563
17106067	VSIG1	7.52643	6.51934	8.57547	8.83199	-1.00708	0.256525
16912776	BPIFA1	5.12724	5.12692	5.22399	6.3113	-0.000321	1.08731
17015130	DKFZP686I15217	5.7887	5.71406	5.15728	6.17545	-0.074639	1.01817
17031434	IFITM4P	7.40812	7.34999	7.46858	8.70455	-0.058135	1.23597
16822864	HS3ST6	8.17081	7.05602	8.26609	8.4836	-1.1148	0.217509
17028653	IFITM4P	6.2158	6.16876	6.20758	7.41969	-0.047034	1.21211
17033925	TRIM31	6.21865	6.13193	5.71876	6.79837	-0.086715	1.07961
17033890	IFITM4P	6.9462	6.84497	6.90117	8.16773	-0.101236	1.26655
17038932	IFITM4P	6.9462	6.84497	6.90117	8.16773	-0.101236	1.26655
17085523	ANKRD20A4	4.07506	4.00056	3.59541	4.66108	-0.074503	1.06567
17016760	IFITM4P	6.28801	6.16213	6.0717	7.44619	-0.125887	1.3745
17036173	IFITM4P	6.28801	6.16213	6.0717	7.44619	-0.125887	1.3745
17072003	MIR2053	2.71753	2.479	2.50439	3.89516	-0.238523	1.39077
16720085	IFITM1	7.52438	7.49281	7.33455	10.2909	-0.031575	2.95639
16842403	LGALS9B	7.22013	7.1222	7.56131	8.75103	-0.097934	1.18972
16757324	OAS1	7.9487	7.87232	7.74746	10.1326	-0.076375	2.3851
17100667	RFC1	5.54484	5.12085	4.23659	5.29679	-0.423998	1.0602
16753914	LYZ	5.04502	4.73144	5.09183	6.64124	-0.313577	1.54941
16734355	H19	10.1845	8.94741	10.1703	11.5274	-1.23714	1.35701
16870998	HAVCR1P1	5.3867	4.98246	4.393	5.41378	-0.404245	1.02078
16961616	TNFSF10	6.733	6.19604	6.7569	8.02174	-0.536962	1.26484
16765080	KRT4	8.28303	7.0947	8.83807	9.55814	-1.18832	0.720077
17085500	LOC100132352	6.77125	6.62687	5.6233	6.83459	-0.144375	1.21129
16912790	BPIFB1	6.10393	5.40436	6.32709	8.15666	-0.699575	1.82957
16844497	KRT20	6.97161	6.03589	7.34297	8.70504	-0.935725	1.36207
17104106	PAGE5	4.39651	3.84438	3.88303	5.07953	-0.552124	1.1965
16872621	LOC100505535	8.05408	6.76975	8.46497	9.43638	-1.28433	0.971406
16935620	RRP7B	5.01648	3.84749	4.22745	5.42859	-1.169	1.20114
16804031	SCARNA15	4.09236	2.80245	2.99477	3.97699	-1.28991	0.982224
16726081	RARRES3	8.39304	7.9498	8.56968	10.0271	-0.44324	1.45745
17052552	LOC100124692	5.99572	4.85032	6.58704	6.80898	-1.1454	0.221938
16714294	ASAH2	6.01694	4.88011	5.8362	6.12406	-1.13683	0.28786
16917373	FLRT3	8.17108	6.9563	8.39983	8.60745	-1.21477	0.207626
16862548	CEACAM5	11.0743	9.57283	11.5624	12.3789	-1.50149	0.8165
16874012	CA11	9.7212	8.64963	9.75128	9.9435	-1.07157	0.192221
16980849	FGG	8.33364	5.87097	8.24138	9.19032	-2.46267	0.948938
16922031	GRIK1-AS2 // BACH1	5.04419	4.63709	4.04028	5.04859	-0.407097	1.0083
16748304	GABARAPL1	9.40066	8.27379	9.28221	9.8014	-1.12687	0.519188
17112656	NOX1	6.59398	5.13782	7.27154	8.28126	-1.45617	1.00971
