# Supplementary material for: Histone variant H3F3A promotes lung cancer cell migration through intronic regulation
Source: Nat Commun. 2016 Oct 3;7:12914. doi: 10.1038/ncomms12914 (PMC5477500; doi:10.1038/ncomms12914)
Supplement: Supplementary Data 3 — GO analysis result of DEGs which show positively correlated expression pattern with H3F3A [file ncomms12914-s4.xls]

## Sheet: 3_GO_positive
Category	Term	Count	%	PValue	Genes	List Total	Pop Hits	Pop Total	Fold Enrichment	Bonferroni	Benjamini	FDR
GOTERM_BP_FAT	GO:0032963~collagen metabolic process	5	5.15464	9.11e-06	KLK6, MMP9, MMP13, COL5A1, MMP1	66	28	13528	36.6017	0.00691114	0.00691114	0.0138959
GOTERM_BP_FAT	GO:0044259~multicellular organismal macromolecule metabolic process	5	5.15464	1.39e-05	KLK6, MMP9, MMP13, COL5A1, MMP1	66	31	13528	33.0596	0.0104875	0.00525759	0.0211241
GOTERM_BP_FAT	GO:0044236~multicellular organismal metabolic process	5	5.15464	2.85e-05	KLK6, MMP9, MMP13, COL5A1, MMP1	66	37	13528	27.6986	0.0214234	0.00719274	0.0433861
GOTERM_BP_FAT	GO:0030574~collagen catabolic process	4	4.12371	0.000114	KLK6, MMP9, MMP13, MMP1	66	20	13528	40.9939	0.0829989	0.0214287	0.173475
GOTERM_BP_FAT	GO:0009611~response to wounding	11	11.3402	0.000201	IRAK2, KLK6, CTGF, TNC, AOX1, SERPINB2, IL1B, HBEGF, PTX3, COL5A1, IL1A	66	530	13528	4.25409	0.141972	0.0301595	0.306355
GOTERM_BP_FAT	GO:0044243~multicellular organismal catabolic process	4	4.12371	0.000254	KLK6, MMP9, MMP13, MMP1	66	26	13528	31.5338	0.176013	0.0317518	0.387193
GOTERM_BP_FAT	GO:0007155~cell adhesion	11	11.3402	0.00174735	FLRT2, SRPX, CTGF, TNC, ITGA11, CD22, IL32, LAMC2, PCDHB13, SPOCK1, COL5A1	66	700	13528	3.22095	0.73576	0.173147	2.63166
GOTERM_BP_FAT	GO:0022610~biological adhesion	11	11.3402	0.00176595	FLRT2, SRPX, CTGF, TNC, ITGA11, CD22, IL32, LAMC2, PCDHB13, SPOCK1, COL5A1	66	701	13528	3.21636	0.73948	0.15476	2.65932
GOTERM_BP_FAT	GO:0008544~epidermis development	5	5.15464	0.0117709	CTGF, LCE1F, LCE3D, LAMC2, COL5A1	66	184	13528	5.56983	0.999878	0.632562	16.5199
GOTERM_BP_FAT	GO:0042060~wound healing	5	5.15464	0.0133481	KLK6, SERPINB2, IL1B, HBEGF, COL5A1	66	191	13528	5.3657	0.999964	0.640351	18.5286
GOTERM_BP_FAT	GO:0051549~positive regulation of keratinocyte migration	2	2.06186	0.0143465	MMP9, HBEGF	66	3	13528	136.646	0.999983	0.632011	19.7768
GOTERM_BP_FAT	GO:0051547~regulation of keratinocyte migration	2	2.06186	0.0143465	MMP9, HBEGF	66	3	13528	136.646	0.999983	0.632011	19.7768
GOTERM_BP_FAT	GO:0007398~ectoderm development	5	5.15464	0.0153089	CTGF, LCE1F, LCE3D, LAMC2, COL5A1	66	199	13528	5.14999	0.999992	0.624068	20.963
GOTERM_BP_FAT	GO:0001660~fever	2	2.06186	0.023798	IL1B, IL1A	66	5	13528	81.9879	1	0.755842	30.739
GOTERM_BP_FAT	GO:0007267~cell-cell signaling	8	8.24742	0.0245375	PMCHL2, IL1B, CGB8, GPR50, STC1, PCDHB13, GREM1, SNAI2	66	600	13528	2.73293	1	0.74087	31.5348
GOTERM_BP_FAT	GO:0006928~cell motion	7	7.21649	0.0261803	CTGF, ITGA11, IL1B, HBEGF, SPOCK1, COL5A1, ARHGDIB	66	475	13528	3.02061	1	0.739697	33.2722
GOTERM_BP_FAT	GO:0045787~positive regulation of cell cycle	3	3.09278	0.0306259	IL1B, FOSL1, IL1A	66	57	13528	10.7879	1	0.772229	37.7693
GOTERM_BP_FAT	GO:0031649~heat generation	2	2.06186	0.0378082	IL1B, IL1A	66	8	13528	51.2424	1	0.82188	44.4411
GOTERM_BP_FAT	GO:0010575~positive regulation vascular endothelial growth factor production	2	2.06186	0.0378082	IL1B, IL1A	66	8	13528	51.2424	1	0.82188	44.4411
GOTERM_BP_FAT	GO:0035313~wound healing, spreading of epidermal cells	2	2.06186	0.0378082	HBEGF, COL5A1	66	8	13528	51.2424	1	0.82188	44.4411
GOTERM_BP_FAT	GO:0010574~regulation of vascular endothelial growth factor production	2	2.06186	0.0424341	IL1B, IL1A	66	9	13528	45.5488	1	0.840098	48.3778
GOTERM_BP_FAT	GO:0016477~cell migration	5	5.15464	0.0435557	CTGF, ITGA11, IL1B, HBEGF, COL5A1	66	276	13528	3.71322	1	0.831977	49.2922
GOTERM_BP_FAT	GO:0043062~extracellular structure organization	4	4.12371	0.0435905	TNC, MMP9, PCDHB13, COL5A1	66	163	13528	5.02993	1	0.816558	49.3203
GOTERM_BP_FAT	GO:0019221~cytokine-mediated signaling pathway	3	3.09278	0.0445434	IRAK2, IL1B, IL1A	66	70	13528	8.78442	1	0.808185	50.0849
GOTERM_BP_FAT	GO:0042035~regulation of cytokine biosynthetic process	3	3.09278	0.0492174	IL1B, INPP5D, IL1A	66	74	13528	8.30958	1	0.825494	53.6814
GOTERM_BP_FAT	GO:0048870~cell motility	5	5.15464	0.0599575	CTGF, ITGA11, IL1B, HBEGF, COL5A1	66	307	13528	3.33827	1	0.87072	61.0489
GOTERM_BP_FAT	GO:0051674~localization of cell	5	5.15464	0.0599575	CTGF, ITGA11, IL1B, HBEGF, COL5A1	66	307	13528	3.33827	1	0.87072	61.0489
GOTERM_BP_FAT	GO:0045086~positive regulation of interleukin-2 biosynthetic process	2	2.06186	0.0607198	IL1B, IL1A	66	13	13528	31.5338	1	0.862792	61.5278
GOTERM_BP_FAT	GO:0045408~regulation of interleukin-6 biosynthetic process	2	2.06186	0.0652372	IL1B, INPP5D	66	14	13528	29.2814	1	0.871722	64.2547
GOTERM_BP_FAT	GO:0006954~inflammatory response	5	5.15464	0.0708042	IRAK2, AOX1, IL1B, PTX3, IL1A	66	325	13528	3.15338	1	0.883447	67.3668
GOTERM_BP_FAT	GO:0006952~defense response	7	7.21649	0.0742986	IRAK2, AOX1, IL1B, IL32, PTX3, FOSL1, IL1A	66	615	13528	2.33299	1	0.886505	69.1889
GOTERM_BP_FAT	GO:0048585~negative regulation of response to stimulus	3	3.09278	0.0833905	IL1B, INPP5D, GREM1	66	100	13528	6.14909	1	0.906195	73.4942
GOTERM_BP_FAT	GO:0035176~social behavior	2	2.06186	0.0875055	GRPR, IL1B	66	19	13528	21.5758	1	0.909555	75.2519
GOTERM_BP_FAT	GO:0045076~regulation of interleukin-2 biosynthetic process	2	2.06186	0.0875055	IL1B, IL1A	66	19	13528	21.5758	1	0.909555	75.2519
GOTERM_BP_FAT	GO:0009968~negative regulation of signal transduction	4	4.12371	0.090063	BMPER, IL1B, INPP5D, GREM1	66	221	13528	3.70986	1	0.908746	76.2887
GOTERM_BP_FAT	GO:0008285~negative regulation of cell proliferation	5	5.15464	0.0953031	TNFRSF9, IL1B, INPP5D, FOSL1, IL1A	66	361	13528	2.83892	1	0.91445	78.2877
GOTERM_BP_FAT	GO:0001659~temperature homeostasis	2	2.06186	0.0962659	IL1B, IL1A	66	21	13528	19.5209	1	0.909927	78.6374
GOTERM_BP_FAT	GO:0045429~positive regulation of nitric oxide biosynthetic process	2	2.06186	0.0962659	IL1B, PTX3	66	21	13528	19.5209	1	0.909927	78.6374
GOTERM_BP_FAT	GO:0030514~negative regulation of BMP signaling pathway	2	2.06186	0.0962659	BMPER, GREM1	66	21	13528	19.5209	1	0.909927	78.6374
GOTERM_BP_FAT	GO:0007611~learning or memory	3	3.09278	0.0995126	GRPR, IL1B, FOSL1	66	111	13528	5.53972	1	0.910828	79.7782
