# Supplementary material for: Histone variant H3F3A promotes lung cancer cell migration through intronic regulation
Source: Nat Commun. 2016 Oct 3;7:12914. doi: 10.1038/ncomms12914 (PMC5477500; doi:10.1038/ncomms12914)
Supplement: Supplementary Data 4 — GO analysis result of DEGs which show negatively correlated expression pattern with H3F3A [file ncomms12914-s5.xls]

## Sheet: 4_GO_negative
Category	Term	Count	%	PValue	Genes	List Total	Pop Hits	Pop Total	Fold Enrichment	Bonferroni	Benjamini	FDR
GOTERM_BP_FAT	GO:0051258~protein polymerization	4	7.01754	0.000247	FGG, FGA, ANG, FGB	35	49	13528	31.5522	0.101641	0.101641	0.347959
GOTERM_BP_FAT	GO:0030168~platelet activation	3	5.26316	0.00290079	FGG, FGA, FGB	35	32	13528	36.2357	0.716565	0.467614	4.01709
GOTERM_BP_FAT	GO:0050878~regulation of body fluid levels	4	7.01754	0.00523661	FGG, FGA, FGB, AGR2	35	141	13528	10.9649	0.897579	0.532125	7.14225
GOTERM_BP_FAT	GO:0048660~regulation of smooth muscle cell proliferation	3	5.26316	0.00592146	ANG, NOX1, CALCRL	35	46	13528	25.2075	0.92404	0.475016	8.04045
GOTERM_BP_FAT	GO:0043623~cellular protein complex assembly	4	7.01754	0.00768422	FGG, FGA, ANG, FGB	35	162	13528	9.54356	0.964839	0.488069	10.3154
GOTERM_BP_FAT	GO:0051592~response to calcium ion	3	5.26316	0.00837699	FGG, FGA, FGB	35	55	13528	21.0826	0.974033	0.455827	11.195
GOTERM_BP_FAT	GO:0009611~response to wounding	6	10.5263	0.00984429	FGG, FGA, FGB, NOX1, CFH, LYZ	35	530	13528	4.37563	0.986344	0.458477	13.0317
GOTERM_BP_FAT	GO:0010035~response to inorganic substance	4	7.01754	0.0145294	FGG, FGA, FGB, NR4A2	35	205	13528	7.54174	0.998257	0.547969	18.6628
GOTERM_BP_FAT	GO:0050817~coagulation	3	5.26316	0.0270018	FGG, FGA, FGB	35	102	13528	11.3681	0.999993	0.732861	32.0454
GOTERM_BP_FAT	GO:0007596~blood coagulation	3	5.26316	0.0270018	FGG, FGA, FGB	35	102	13528	11.3681	0.999993	0.732861	32.0454
GOTERM_BP_FAT	GO:0007599~hemostasis	3	5.26316	0.0300073	FGG, FGA, FGB	35	108	13528	10.7365	0.999998	0.733467	34.9488
GOTERM_BP_FAT	GO:0016265~death	6	10.5263	0.0332497	TNFSF10, ANG, NR4A2, LYZ, KRT20, ASAH2	35	724	13528	3.20316	1	0.73662	37.9513
GOTERM_BP_FAT	GO:0010038~response to metal ion	3	5.26316	0.0415022	FGG, FGA, FGB	35	129	13528	8.9887	1	0.784121	45.0225
GOTERM_BP_FAT	GO:0034622~cellular macromolecular complex assembly	4	7.01754	0.0450329	FGG, FGA, ANG, FGB	35	318	13528	4.86181	1	0.785256	47.8127
GOTERM_BP_FAT	GO:0042127~regulation of cell proliferation	6	10.5263	0.0451348	RARRES3, IFITM1, ANG, NOX1, CALCRL, KRT4	35	787	13528	2.94674	1	0.761107	47.8912
GOTERM_BP_FAT	GO:0034621~cellular macromolecular complex subunit organization	4	7.01754	0.0597343	FGG, FGA, ANG, FGB	35	357	13528	4.33069	1	0.831713	58.0753
GOTERM_BP_FAT	GO:0008285~negative regulation of cell proliferation	4	7.01754	0.0613572	RARRES3, IFITM1, ANG, KRT4	35	361	13528	4.28271	1	0.820497	59.0851
GOTERM_BP_FAT	GO:0048661~positive regulation of smooth muscle cell proliferation	2	3.50877	0.0751256	NOX1, CALCRL	35	31	13528	24.9364	1	0.86382	66.7871
GOTERM_BP_FAT	GO:0042060~wound healing	3	5.26316	0.0829022	FGG, FGA, FGB	35	191	13528	6.07091	1	0.875892	70.5184
